# Supplementary material for: A novel lncRNA Discn fine-tunes replication protein A (RPA) availability to promote genomic stability
Source: Nat Commun. 2021 Sep 22;12:5572. doi: 10.1038/s41467-021-25827-6 (PMC8458541; doi:10.1038/s41467-021-25827-6)
Supplement: Supplementary file 3 — Source data [file 41467_2021_25827_MOESM3_ESM.xlsx]

## Sheet: Fig.1a
	ESC					Differentiated cell
	Nor	Etop	HU	CPT	MMC	Nor	Etop	HU
1	1.2697	81.237	30.66	87.2957	20.9115	0.292	0.918	0.945
2	1.0528	60.11	30.25	75.079	18.6454	0.083	2.172	0.3136
3	0.8213	68.56	17.92	71.016	19.7522	0.198	2.85	1.236

## Sheet: Fig.1b
VE-821 (μM)	0	0	0.5	2.5	5	10
HU (mM)	0	2	2	2	2	2
1	1	19.13	29.15	52.4	55.15	57.93
2	1.37	15.34	26.5	54.1	51.24	56.05
3	1.003	21.36	28.9	54.9	49.55	45.22

## Sheet: Fig.1d
KD-C	KD-1	KD-2
7.93	20.2402	21.8927
5.40227	3.60651	8.41053
5.65089	6.42074	3.43822
3.38444	3.57632	7.8904
7.8801	6.76288	8.79165
6.9339	5.07326	7.96295
3.02158	4.39643	8.36219
10.0315	19.3209	9.52316
4.30482	7.8156	6.41921
3.02941	6.73644	6.86617
0.25998	3.57827	18.4265
0.87846	7.10236	13.7574
2.89086	5.15143	6.95422
4.38047	8.05988	4.66146
3.46121	6.43637	6.22165
10.3542	14.9816	4.31512
4.54194	7.54228	9.4752
5.16365	6.85088	8.52291
0.227934	15.5798	7.68766
0.2578	7.76898	8.21111
2.55417	0.310175	7.95784
18.1681	7.35862	5.55159
0.51516	6.69201	6.17649
0.137638	15.16	8.92167
3.9804	9.35267	8.01776
0.67382	7.55335	4.33548
0.90516	20.547	3.44008
0.96332	2.20849	4.61996
2.5327	3.99339	2.7819
15.6904	2.26901	2.79802
2.72092	6.33546	4.61994
10.7973	4.53308	20.584
1.54959	21.2221	26.5184
4.97711	4.2313	8.19194
1.34026	2.78106	29.359
1.63767	4.39552	29.62
10.6342	3.28899	3.43768
6.66305	49.6549	2.11263
3.53602	13.2225	3.63965
10.5007	5.87311	6.56993
3.72131	4.32638	8.36611
4.59284	15.6294	11.2775
9.30825	4.90032	3.33391
16.1	9.70308	8.44139
0.292334	6.6352	21.365
0.279688	22.5272	5.13965
14.0356	4.69395	22.5253
2.54403	4.79281	3.35349
3.2651	11.1339	3.88729
0.94748	4.69366	2.4743
2.62968	4.06824	4.98397
1.41963	0.700408	2.69574
0.70927	9.2729	3.75933
0.297536	6.70274	25.2033
1.86025	29.7031	5.27124
0.03923	20.5003	35.3836
8.92706	3.68767	2.12285
1.85266	9.24116	1.31957
1.02551	9.49253	7.67344
1.90103	3.11198	2.61822
1.62045	8.75503	1.09499
3.63984	8.00339	3.40959
2.41904	7.81417	3.98772
0.70549	7.19362	6.76258
0.99181	5.72151	27.7284
4.26248	5.5486	2.66078
1.60105	5.61137	3.6975
1.1511	13.223	2.39657
9.3817	3.81375	8.09886
3.59687	8.05169	1.81967
1.78392	16.6509	6.3449
1.84724	2.40375	2.78113
1.4686	4.23241	3.44795
2.56882	2.57865	1.91809
1.83265	2.41221	8.78077
2.87651	3.56995	18.4646
3.94543	2.97632	0.372816
2.30791	4.5699	3.11128
1.53542	2.93374	17.7148
1.81021	3.06692	11.3688
2.67261	1.91404	1.24349
1.60983	8.99002	9.87655
1.13471	36.9199	2.18086
3.686	4.69885	3.20888
2.45635	2.28783	5.71129
1.54429	22.679	3.59922
1.38908	3.29538	17.1817
1.79027	29.9674	10.9557
1.24813	8.55612	2.18458
2.69602	1.9793	7.77267
3.30197	6.75588	3.06449
1.58679	25.1415	19.9813
2.05046	4.85142	5.04524
1.0326	24.1641	1.66015
8.77518	4.9495	3.57371
2.05131	27.8882	2.64372
2.61938	20.6352	2.23507
1.90767	4.73999	6.29739
4.10203	3.36581	2.2561
1.06443	3.34968	2.7488
4.30265	3.07021	2.88203
1.30845	30.0168	3.24512
3.24544	4.08473	3.23218
1.85732	5.57146	2.46624
1.47183	4.141	25.2579
4.01017	4.6973	3.01939
2.06856	4.94523	19.2487
2.62788	30.9219	2.57629
1.95397	4.00818	3.08633
10.6064	3.9389	6.43565
6.80977	3.02374	2.7066
1.57535	3.49153	15.0214
1.57238	7.83175	1.79902
7.82328	9.41513	2.40918
6.00621	2.61775	2.61784
1.60207	2.93086	2.73636
0.73734	21.924	3.35899
5.7775	14.6122	2.26134
4.02539	7.23971	1.96396
4.80504	9.66972	0.660527
14.6325	2.19425	1.75555
13.558	3.53728	19.3384
3.66099	26.2952	25.8966
2.43937	3.94601	14.2225
12.9657	2.36785	5.83727
10.3549	8.01449	1.69365
1.85692	23.7843	2.36462
4.50988	3.15902	23.9555
2.79053	3.00024	2.69188
15.6153	25.1063	2.94553
3.67242	3.5	6.59378
9.25073	4.14123	14.8915
3.71601	2.63557	15.3603
3.56972	3.19314	21.6554
5.73003	4.43984	2.9437
2.40824	3.93933	3.56754
4.61469	3.29716	1.86029
3.4925	4.29653	3.13081
3.87483	2.19472	1.72852
3.70548	13.6459	6.83622
11.5465	4.84309	1.87637
5.55135	2.16472	3.70947
10.1721	3.37521	1.65372
1.80139	3.51379	2.7326
8.0705	2.06619	33.1754
6.05996	3.14013	7.60494
9.4986	3.8749	1.7063
0.90497	9.53788	2.65172
2.235	4.38082	3.5237
5.91642	7.4879	1.8775
4.79763	2.73597	1.74852
0.45659	2.994	1.85982
8.62707	4.2206	3.2046
3.60447	3.5017	3.60758
0.20488	3.41591	1.75434
0.44942	0.674795	2.67873
0.30899	1.63075	6.18318
1.82853	3.72544	2.06658
7.56729	2.49191	5.28529
1.0282	1.22251	2.0534
1.28384	5.83173	3.31502
0.036117	5.55055	2.32158
2.72941	1.9129	25.1676
1.14772	1.60515	2.63992
0.067945	1.69875	9.19991
1.76994	5.19462	12.872
2.06323	1.62812	2.53216
0.19852	14.5732	2.56174
0.47802	1.71108	17.6678
0.64632	2.46348	19.6515
0.45158	2.59487	5.45105
3.79384	6.04002	2.99385
2.47513	3.62975	4.0228
0.333418	26.3548	1.98942
0.59551	21.5192	2.80759
0.188848	8.15825	4.62506
0.59803	3.91075	5.22795
2.00308	6.46234	7.15011
0.244728	5.99021	8.17617
2.21878	2.43389	6.55181
2.92187	1.56607	18.5463
5.59918	2.60376	8.3734
3.56651	1.5985	8.11515
0.67414	4.04148	10.4899
0.02155	0.513065	6.59823
3.62467	6.85124	5.94659
4.42053	1.78516	28.8556
14.072	3.28584	1.41835
1.05605	4.95637	2.41596
5.74213	2.54086	5.81111
4.10786	4.6846	24.9026
0.49477	1.24817	2.24448
0.222894	10.169	1.92474
1.48584	37.6338	3.62199
0.91149	1.43031	8.43383
13.0967	2.81925	2.04499
3.58325	2.70694	8.50498
1.02732	4.98431	2.26592
0.338304	4.0748	5.04832
3.2974	2.74955	1.50108
3.86636	19.2715	1.50329
3.07679	2.87542	29.1619
1.24683	16.4805	21.8441
1.90558	4.27054	4.60698
1.49282	5.10428	1.86649
0.67705	2.22728	4.3977
1.5692	1.79982	7.57499
2.5826	39.4081	13.7776
0.6563	2.57239	3.56497
1.59977	1.72251	2.89391
0.66999	20.0005	3.77663
10.3219	0.83109	3.23722
2.82746	6.2853	7.5136
3.17314	1.68002	4.63028
1.22892	2.46367
0.45048	21.395
3.14606	1.01235
3.75251	36.444
2.92144	15.2967
9.8834	1.93453
13.1023	2.5629
10.2348	3.10603
1.80699	6.72652
0.71977
0.90855
6.33538
27.7926
0.83988
5.1504
0.95094
0.84734
9.8829
0.64372
4.93411
2.13851
1.96454
0.11676
1.89284
2.53162
6.77702
15.6016
2.72004
27.3418
3.17691
4.47299
6.09479
3.57476
4.44952
3.4681
4.47635
4.29549
1.58918
13.5485
2.39974
16.9122
5.21335
4.15234
3.26497
10.3624
10.4169
15.9812
2.60085
4.59322
12.4477
12.1884
5.30023
9.4621
2.17104
11.0254

## Sheet: Fig.1e
	KD-C	KD-1	KD-2
1	0.05	0.15	0.18
2	0.03	0.18	0.2
3	0.06	0.16	0.25

## Sheet: Fig.1f
KD-C	KD-1	KD-2
0.0666667	0.175	0.102564
0.176471	0.2	0.5
0.0740741	0.111111	0.454545
0.166667	0.16129	0.0869565
0.1	0.185185	0.108108
0.0714286	0.16129	0.190476
0.1875	0.125	0.3
0.105263	0.111111	0.15
0.142857	0.185185	0.137931
0	0.175	0.238095
0.1	0.238095	0.3
0.133333	0.2	0.1875
0.111111	0.185185	0.166667
0.133333	0.075	0.15
0.0476191	0.272727	0.136364
0.117647	0.142857	0.230769
0.142857	0.2	0.304348
0.263158	0.2	0.423077
0.0625	0.1875	0.147059
0.0476191	0.205882	0.35
0.166667		0.193548
0.1		0.230769
0.166667		0.166667
0.0666667		0.166667
0.04		0.16
0.105263		0.178571
0.0714286		0.125
0.0833333		0.269231
0.0588235		0.214286
0.105263		0.111111
0.1		0.190476
0.190476		0.380952
0.0588235		0.230769
0.137931		0.166667
0.130435
0.105263
0.0666667
0.0384615
0.15
0.136364
0.0740741
0.1
0.0625

## Sheet: Fig.1g
KD-C	KD-1	KD-2
0.0166667	0.0333333	0.0740741
0	0.0238095	0.0147059
0	0.03125	0.0588235
0.0512821	0.307692	0
0	0	0
0.0298507	0.028169	0.05
0.0172414	0.0136986	0.0517241
0	0.0857143	0.0232558
0.0222222	0.0204082	0.03125
0	0.0212766	0.025
0	0.03125	0.0740741
0	0.0576923	0.0416667
0.025	0	0.0769231
0.0243902	0.0357143	0.1
0	0	0.0408163
0.027027	0.0153846	0.0344828
0	0.0666667	0.16129
0	0.025	0.105263
0	0	0.0344828
0	0.0322581	0.0769231
0	0.0208333	0.06
0	0	0
0	0.037037	0.0555556
0	0.0175439	0.0408163
0.025641	0.0571429	0.0526316
	0.0113636	0
	0.0740741	0.0133333
	0.0465116	0.0322581
	0.0149254
	0.0229885

## Sheet: Fig.2b
							HU
	KD-C	KD-1	KD-2					KD-C	KD-1	KD-2
0-2（%）	1	3.5	2				0-2（%）	0	3.5	1.8
2-4	4.4	11.2	12				2-4	5.3	6	5.6
4-6	19.6	18.7	19.5				4-6	14.7	22.8	28.9
6-8	21.5	20.3	20.6				6-8	12.7	44.2	36.7
8-10	23.2	16.3	14				8-10	27.4	12.1	18.1
10-12	7.7	10.8	10.7				10-12	22.1	5.3	7.2
12-14	8.4	8.8	9.1				12-14	12.7	4.1	2.4
14-16	5.1	4.9	4.6				14-16	3.4	1.9	0.4
16-18	3.3	2.4	3.2				16-18	1.4	0	0
18-20	4.7	1.9	2.1				18-20	0	0	0
20-22	1	0.9	1.5				20-22	0	0	0

## Sheet: Fig.2c
			30min			60min			90min
KD-C	KD-1	KD-2	KD-C	KD-1	KD-2	KD-C	KD-1	KD-2	KD-C	KD-1	KD-2
82.3	92.3	91	32.1	16.7	23.1	46.4	24	27	63	28	35
91.5	94.2	92.5	33.3	17	18	49.3	20	21	62	32	29
86.7	86.3	93.1	27.8	18.1	19.6	50.8	19	20	64	30	30

## Sheet: Fig.2d
	-HU			+HU
	KD-C	KD-1	KD-2	KD-C	KD-1	KD-2
	10.1981	12.7972	15.6591	33.1572	9.11032	12.0189
	11.4025	20.0647	23.1248	32.217	5.29007	10.4675
	21.2147	20.4053	16.8803	19.2295	12.0694	7.99144
	35.483	22.0215	26.0593	18.4253	15.9207	8.63506
	11.9231	21.2937	24.7708	22.2261	17.9345	20.9259
	31.326	18.9459	21.8052	11.3999	7.28956	10.3522
	13.0795	11.1357	13.0445	8.55477	12.4126	21.0023
	11.0075	19.3344	21.6796	8.49779	17.5188	6.77544
	7.82698	26.7845	14.2657	10.7459	12.6716	9.01579
	25.8132	18.5638	33.5094	12.0733	12.9694	7.42683
	11.9839	13.6389	19.5014	10.4662	13.5069	11.4193
	22.5408	16.5928	18.6143	18.3281	5.39109	13.165
	11.5229	26.8764	12.8283	20.057	14.5092	12.489
	16.317	16.9775	9.30199	11.2639	8.79823	5.75887
	26.3843	12.5745	11.1357	34.1699	12.6405	10.8715
	9.51825	14.1531	7.85029	18.6325	12.1108	22.6003
	23.6415	13.4823	21.2147	23.1132	10.812	10.303
	22.23	10.2033	13.6597	17.4152	10.0401	13.7154
	8.80471	13.3087	13.92	22.2934	12.1277	15.4312
	16.475	13.5587	15.8171	10.676	17.1549	17.6094
	19.9637	20.3807	22.8347	6.95803	11.5475	7.73633
	10.1891	26.7197	9.51048	14.1116	17.5239	15.0997
	18.9847	16.5825	27.4488	8.60916	15.4351	9.25666
	22.2947	12.748	10.1217	20.1593	12.7286	10.0246
	15.483	17.1471	17.015	6.67314	10.3367	21.5462
	6.92307	16.5384	28.2906	8.66226	10.5555	10.6384
	20.0751	11.6291	21.0735	28.6985	13.2271	16.4115
	20.3703	12.2559	14.6918	13.9187	34.8407	8.10929
	16.3675	11.8803	15.7226	7.35949	11.3429	12.7648
	4.55322	12.397	21.7094	25.2642	12.4553	7.24941
	13.8578	25.6177	13.1015	8.05231	8.27375	7.7972
	19.1466	11.7703	20.5296	13.8422	11.3481	20.7006
	39.3317	23.9018	41.3558	9.46904	22.7273	11.6692
	23.8345	16.1318	25.2473	9.01579	13.7542	26.3014
	14.9456	28.8267	13.6894	15.2952	15.8495	7.32193
	12.9552	25.1644	18.6091	13.7995	11.2561	7.79978
	36.0735	16.8505	11.1266	5.43123	9.61796	5.39238
	14.324	21.8324	12.6819	11.1176	15.1386	5.63325
	27.0823	17.3129	9.8938	8.76844	9.98574	24.2217
	21.3235	22.6288	13.0484	15.5387	8.94068	23.6091
	19.3123	27.8179	9.30199	14.9288	12.0319	16.8039
	15.6553	24.6568	8.3916	22.0681	6.75343	6.80134
	22.4139	24.0961	36.1784	22.6172	16.4452	8.67262
	19.7371	16.036	30.6345	25.1062	9.33177	6.56435
	25.3911	18.0329	32.4734	18.1339	13.4809	10.0375
	20.887	21.0994	24.6607	10.7809	14.1647	14.4444
	44.3408	17.23	28.0665	19.5118	19.1517	26.5229
	24.6594	16.0127	10.7783	27.2183	12.2611	10.7614
	29.1634	23.4006	12.0254	24.9547	3.57679	5.54001
	30.9337	36.6174	13.8746	12.9448	9.58429	16.4206
	25.7239	16.2134	9.5571	17.4631	10.0557	27.6172
	14.3007	17.1678	17.3375	9.59854	8.30095	13.2194
	12.4061	27.4255	30.821	21.3066	17.5447	9.45091
	14.877	24.3305	15.6669	23.7218	11.194	11.5333
	29.0313	13.3786	33.7853	8.04325	19.1505	12.9409
	13.9964	33.4343	16.1422	12.498	15.1657	15.1955
	26.1447	31.8337	38.2685	30.3509	12.4048	23.8073
	14.8252	25.6009	18.0769	27.195	15.6578	13.0614
	18.244	12.9047	10.4701	12.0357	16.2043	9.75394
	28.332	25.5724	7.91115	25.136	12.8257	7.68841
	9.70473	32.9034	28.3268	29.1932	11.6938	12.6016
	22.6923	39.0287	24.6464	30.887	16.2769	8.38124
	19.2372	21.6317	22.2352	9.57135	16.8635	7.95777
	19.0766	14.5869	35.3406	13.7374	16.9412
	30.0026	26.633	29.908	27.9992	8.69981
	21.6511	30.8106	24.9223	14.7526	10.5374
	19.4509	16.9075	33.626	13.3722	15.4675
	21.9282	18.0873		15.5426	7.28179
	23.4188	23.3993		10.5879	18.0588
	18.376	13.0044		9.07536	13.5056
	17.5757	12.9358		19.5843	7.93058
	19.3188	27.9487		19.9948	11.4659
	20.7744	23.9899		11.8907	13.1261
	12.265	11.9179		12.7739	7.90079
	15.891	15.6565		13.7762	13.4058
	13.4395	22.9008		21.3804	11.576
	15.0893	27.5421		22.1678	10.7252
	27.0759	30.0958			16.6149
	9.04428	17.7337			10.7886
	21.7715	21.5812			14.1712
	17.1885
	25.3678
	23.3126
	12.0383
	30.2408
	23.9031
	31.563
	21.0308
	22.2235
	29.1763
	16.6382
	24.4587
	15.4183
	22.7169
	0

## Sheet: Fig.2e
	KD-C	KD-1	KD-2
	0.192	6.551	1.275
	0.285	2.362	1.005
	0.216	3.411	2.101
	0.164	1.754	1.814
	0.6	6.551	2.732
	0.221	2.362	1.622
	0.133	3.411	2.319
	0.305	1.567	2.088
	0.867	2.879	1.616
	0.733	3.256	4.245
	0.388	1.098	2.229
	0.553	4.367	1.052
	0.517	2.01	1.081
	0.482	1.234	1.613
	0.239	1.965	2.138
	0.895	1.578	6.468
	0.514	5.218	4.217
	1.424	3.892	1.211
	0.772	4.098	4.054
	0.825	2.514	6.551

[truncated: 44 more sheets: Fig.2f, Fig.2g, Fig.2h, Fig.3b, Fig.3e, Fig.5b, Fig.5c, Fig.5d, Fig.5e, Fig.5f, Fig.5g, Fig.6c, Fig.6d, Fig.6e, Fig.6f, Fig.6g, Fig.6h, Fig.6I, Fig.6j, Fig.7b …]
